# Supplementary material for: Synthesis and Iodine Adsorption Properties of Organometallic Copolymers with Propeller-Shaped Fe(II) Clathrochelates Bridged by Different Diaryl Thioether and Their Oxidized Sulfone Derivatives
Source: Polymers (Basel). 2022 Nov 9;14(22):4818. doi: 10.3390/polym14224818 (PMC9697507; doi:10.3390/polym14224818)
Supplement: Supplementary file 1 [file polymers-14-04818-s001.zip]

Archive with 1 entries (1 files):
- polymers-2012102-supplementary.pdf
